# Supplementary material for: Regioselective Reaction of 2-Indolylmethanols with Enamides
Source: Molecules. 2023 Apr 10;28(8):3341. doi: 10.3390/molecules28083341 (PMC10140953; doi:10.3390/molecules28083341)
Supplement: Supplementary file 1 [file molecules-28-03341-s001.zip]

Archive with 1 entries (1 files):
- molecules-2345454-supplementary.pdf
